# Supplementary material for: Virus-Specific Stem Cell Memory CD8+ T Cells May Indicate a Long-Term Protection against Evolving SARS-CoV-2
Source: Diagnostics (Basel). 2023 Mar 28;13(7):1280. doi: 10.3390/diagnostics13071280 (PMC10093371; doi:10.3390/diagnostics13071280)
Supplement: Supplementary file 1 [file diagnostics-13-01280-s001.zip]

Archive with 1 entries (1 files):
- diagnostics-2134014-supplementary.pdf
